# Supplementary material for: Genome-Wide Investigation and Expression Analyses of WD40 Protein Family in the Model Plant Foxtail Millet (Setaria italica L.)
Source: PLoS One. 2014 Jan 23;9(1):e86852. doi: 10.1371/journal.pone.0086852 (PMC3900672; doi:10.1371/journal.pone.0086852)
Supplement: Table S1 — A catalog of 225 Setaria italica WD40 proteins. (XLS) [file pone.0086852.s004.xls]

## Sheet: Catalogue of 225 SiWD40
Table S1. A catalog of 225 Setaria italica WD40 proteins.
NIPGR ID	Phytozome Identfier	Physical position on foxtail millet genome			Protein length (aa)	pI	Molecular weight (Da)	Instability index	Stable or unstable	Additional domain	Repeat in Pfam	Intron	DWD box	Phylogeny Group	NCBI Accession No.	NCBI BLASTP annotation	Score	E-value
		Chromosome	Start position (bp)	End Position (bp)
SiWD40-001	Si017105m	1	625478	628388	470	7.71	51375.6	50.8	unstable		5	5	No	V c	XP_004951236	anaphase-promoting complex subunit cdc20-like	949.118	0
SiWD40-002	Si019480m	1	1811238	1812203	309	5.93	34141.5	37.42	stable		5	1	Yes	V c	XP_004951335	peroxisome biogenesis protein 7-like	590.882	0
SiWD40-003	Si016655m	1	2995704	3005376	622	6.49	69174.2	66.21	unstable		1	13	No	II	XP_004951407	serine threonine protein phosphatase 2a 55 kda regulatory subunit b beta isoform-like	1015.37	0
SiWD40-004	Si016125m	1	3909585	3919710	1236	5.97	137752	49.4	unstable	Coatomer	5	26	No	V a	XP_004951484	coatomer beta subunit family protein	1754.96	0
SiWD40-005	Si017714m	1	4186509	4193210	341	5.9	37242.7	42.7	unstable		7	6	No	V c	XP_004951509	serine-threonine kinase receptor-associated	710.294	0
SiWD40-006	Si016055m	1	7055662	7079200	3206	5.88	335585	44.69	unstable	BEACH	2	36	Yes	I	XP_004951864	wd40 and beach domain-containing protein isoform 1	5553.02	0
SiWD40-007	Si016496m	1	7438180	7444525	704	9.07	77945.7	53.73	unstable		7	17	Yes	V a	XP_004951823	flowering time control protein fy-like	1106.66	0
SiWD40-008	Si016127m	1	8265191	8269985	1230	5.32	135805	39.91	stable		1	2	No	III	XP_004951951	splicing factor 3b subunit 3-like	2537.68	0
SiWD40-009	Si016113m	1	8277128	8287793	1284	6.79	139811	50.11	unstable		2	18	Yes	V b	XP_004951954	wd repeat-containing protein 11-like	2268.43	0
SiWD40-010	Si016070m	1	8928257	8940446	1907	5.25	211494	51.25	unstable	RING	1	20	No	V c	XP_004952045	vacuolar protein sorting-associated protein 8 homolog	3451.37	0
SiWD40-011	Si016193m	1	22624611	22631573	1020	8.01	111429	51.42	unstable	IIPc	1	12	No	V b	XP_004954921	type ii inositol -trisphosphate 5-phosphatase fra3-like	1813.89	0
SiWD40-012	Si016390m	1	22725811	22734124	766	6.33	82456	51.56	unstable		5	9	No	IV	XP_004952501	protein nedd1-like	1394.02	0
SiWD40-013	Si016892m	1	24665553	24670907	526	9.45	59863.3	35.94	stable	NUC 141	1	7	Yes	II	XP_004952576	probable u3 small nucleolar rna-associated protein 7-like	950.658	0
SiWD40-014	Si019593m	1	25480293	25481532	401	6.05	42795.1	49.23	unstable		2	1	No	V c	XP_002453914	wd repeat-containing protein lwd1-like	476.863	2.76765e-163
SiWD40-015	Si016541m	1	26681841	26684653	681	8.26	76074	38.27	stable		5	6	No	V a	XP_004952681	protein phosphatase type 2a regulator signal transducer	1301.96	0
SiWD40-016	Si017909m	1	26979745	26983508	303	7.14	33429.4	37.4	stable		5	7	No	V c	XP_004952700	wd repeat domain-containing protein 83-like	628.246	0
SiWD40-017	Si017288m	1	29453328	29456467	426	9.47	47174.8	48.54	unstable		4	10	No	V c	XP_004955043	protein fizzy-related 2-like	659.833	0
SiWD40-018	Si019682m	1	29469237	29476319	478	6.55	53384.1	57.46	unstable		1	17	No	I	XP_004952946	transducin wd40 repeat-like superfamily protein isoform 1	956.436	0
SiWD40-019	Si016986m	1	31407835	31411129	501	6.74	56195.9	65.12	unstable		1	11	Yes	II	XP_004953115	serine threonine protein phosphatase 2a 55 kda regulatory subunit b beta isoform-like	937.562	0
SiWD40-020	Si016273m	1	32443084	32448521	890	8.49	97417.7	61.07	unstable		3	8	No	V a	XP_004953234	wd repeat-containing protein 44-like	1328.54	0
SiWD40-021	Si019054m	1	33701665	33720640	2876	6.14	313197	49.43	unstable	BEACH	2	28	No	II	EEC73740	nucleotide binding	3768.78	0
SiWD40-022	Si017273m	1	34438934	34445193	428	8.34	46161.2	27.08	stable	RING	3	8	No	V b	XP_004953439	zinc finger ccch domain-containing protein 48-like	794.653	0
SiWD40-023	Si017100m	1	35570463	35572819	473	6.68	51620.7	49.17	unstable		5	6	No	V c	XP_004953534	anaphase-promoting complex subunit cdc20-like	954.51	0
SiWD40-024	Si017504m	1	36583968	36588374	382	6.07	43370.4	25.96	stable		2	7	Yes	II	XP_004953721	wd repeat-containing protein	801.586	0
SiWD40-025	Si017339m	1	36594585	36601039	417	5.62	46914.4	28.55	stable		2	9	Yes	II	XP_004953722	wd repeat-containing protein	873.233	0
SiWD40-026	Si016107m	1	36658790	36666593	1337	5.64	145474	44.01	unstable		2	12	No	II	XP_004953740	g-beta domain containing family family	2544.61	0
SiWD40-027	Si017346m	1	37632822	37634265	416	9.05	44215	44.93	unstable		6	0	No	V b	XP_004953897	vegetative incompatibility protein het-e-1-like	652.129	0
SiWD40-028	Si016507m	1	39272124	39278450	697	7.53	77599	55.14	unstable	RING	4	12	Yes	II	XP_004954056	e3 ubiquitin-protein ligase cop1-like	1344.33	0
SiWD40-029	Si016393m	1	39968946	39977016	766	5.07	85199	43.47	unstable		1	18	No	I	XP_004954157	anaphase-promoting complex subunit 4	1498.03	0
SiWD40-030	Si017545m	1	40224660	40228055	373	8.6	40604.3	43.11	unstable		2	10	No	V a	XP_004954188	autophagy-related protein 18-like	770	0
SiWD40-031	Si016093m	1	40476934	40487598	1471	7.64	163787	48.87	unstable	PK	2	12	Yes	III	XP_004954222	phosphoinositide 3-kinase regulatory subunit 4-like	2845.46	0
SiWD40-032	Si016341m	1	41151274	41159103	804	6.31	87788.8	43.33	unstable	LisH	5	16	No	I	XP_004954333	transcriptional corepressor leunig	1445.25	0
SiWD40-033	Si017523m	1	41383042	41388947	378	8.44	42055.6	36.06	stable		5	15	No	IV	XP_004954377	actin-related protein 2 3 complex subunit 1-like	786.949	0
SiWD40-034	Si030363m	2	73659	78639	348	8.07	37923.8	41.47	unstable		3	8	No	II	XP_004955315	wd-40 repeat	584.719	0
SiWD40-035	Si029383m	2	1530901	1537216	562	4.63	61567.7	46.78	unstable		4	4	No	II	XP_004958908	retinoblastoma-binding protein 5-like	1013.45	0
SiWD40-036	Si029023m	2	1791906	1800637	755	5.32	82501.5	33.19	stable	PFU	7	21	Yes	V c	XP_004955397	phospholipase a-2-activating	1527.3	0
SiWD40-037	Si030510m	2	3493972	3497876	326	6.06	36253.6	33.45	stable		5	7	No	V c	XP_004955547	eukaryotic translation initiation factor 3 subunit i-like	673.315	0
SiWD40-038	Si030815m	2	5048654	5051663	267	6.07	29171.8	23.1	stable		5	8	Yes	II	XP_004959003	u-box domain-containing protein 72-like	489.96	2.4357e-166
SiWD40-039	Si030073m	2	5387934	5392273	398	7.1	43422.8	43.24	unstable		2	0	No	IV	XP_004955710	sec12-like protein 1-like	711.064	0
SiWD40-040	Si030646m	2	8702874	8705785	301	6.06	32379.7	29.12	stable		5	1	No	V c	XP_004955890	protein sec13 homolog	605.905	0
SiWD40-041	Si030342m	2	8783177	8787835	351	4.97	38667.9	31.66	stable		7	9	Yes	V a	XP_004955896	probable cytosolic iron-sulfur protein assembly	718.383	0
SiWD40-042	Si029128m	2	11867693	11876628	680	5.64	77463.9	44.46	unstable	NUC 169	4	22	No	II	XP_004956070	ribosome biogenesis protein bop1 homolog	1235.71	0
SiWD40-043	Si028811m	2	15434400	15439691	990	7.27	107869	42.92	unstable	TUP1-like	6	10	No	I	XP_004956204	protein hira-like	1962.58	0
SiWD40-044	Si030454m	2	25087052	25093732	334	6.16	36949.7	26.57	stable		4	10	Yes	V c	XP_004956508	tho complex subunit 3-like	667.922	0
SiWD40-045	Si033130m	2	28176304	28180014	378	5.24	40470.4	51.16	unstable		2	11	Yes	II	XP_004956666	wd repeat-containing protein dwa1-like	691.419	0
SiWD40-046	Si030632m	2	32246780	32248413	305	5.92	33138.2	30.78	stable		6	1	No	V c	XP_004956945	protein sec13 homolog	624.78	0
SiWD40-047	Si030048m	2	38671454	38675829	403	4.66	44177.2	45.41	unstable	HBRBBP4	5	4	Yes	V c	XP_004957502	nucleosome chromatin assembly factor group	691.804	0
SiWD40-048	Si030498m	2	43836160	43838817	328	8.61	35477	36.41	stable		6	1	Yes	V c	XP_004958094	wd repeat-containing protein 5-like	599.356	0
SiWD40-049	Si029885m	2	45034494	45038051	435	5.7	47559.8	44.57	unstable	NUC 135	6	12	Yes	V c	XP_004958219	ribosome biogenesis protein wdr12 homolog	850.121	0
SiWD40-050	Si030175m	2	46093322	46097257	380	5.9	43046.3	37.09	stable		2	7	No	II	XP_004958378	uncharacterized wd repeat-containing	791.186	0
SiWD40-051	Si028730m	2	47247151	47256361	1200	5.7	129494	50.32	unstable	Coatomer	3	21	Yes	V a	XP_004958546	protein transport protein sec31a-like isoform x2	2004.18	0
SiWD40-052	Si028760m	2	49072392	49080870	1095	5.28	119004	40.9	unstable		1	22	No	V a	XP_004958799	nucleotide binding	2038.08	0
SiWD40-053	Si021259m	3	789987	794803	796	6.7	86898.2	60.77	unstable		4	6	No	V a	XP_004960064	wd repeat-containing protein 44-like	1242.25	0
SiWD40-054	Si021140m	3	818432	826577	921	8.56	100353	45.5	unstable		5	17	Yes	I	XP_004960069	katanin p80 wd40 repeat-containing subunit b1 homolog 1-like	1797.71	0
SiWD40-055	Si021067m	3	1023459	1031230	1034	5.29	115932	41.25	unstable	Clathrin and VPS	1	19	No	I	XP_004960100	vacuolar protein sorting-associated protein 41 homolog	1852.8	0
SiWD40-056	Si021958m	3	3736599	3742477	469	8.87	52874.3	43.97	unstable		4	8	Yes	V c	XP_004960467	lec14b homolog	969.533	0
SiWD40-057	Si024983m	3	5136779	5140603	361	4.8	39210.3	39.18	stable		2	12	No	II	NP_001045246	uncharacterized wd repeat-containing	273.092	1.40808e-83
SiWD40-058	Si024635m	3	6562814	6564965	382	8.7	41692.2	40.85	unstable		2	3	No	II	XP_004963506	atg18c-like protein	714.146	0
SiWD40-059	Si022415m	3	6931044	6934148	369	5.1	41493.5	50.01	unstable		1	8	Yes	V c	AFW68599	wd repeat-containing protein 91 homolog	567	0
SiWD40-060	Si023393m	3	6934317	6937270	181	6.48	19812.5	48.05	unstable		3	5	No	V c	XP_004960847	wd repeat-containing protein 91 homolog	379.022	4.9473e-129
SiWD40-061	Si021463m	3	8055413	8061187	629	8.47	68742.8	45.04	unstable	NUC 135	8	14	Yes	V c	XP_004960978	notchless protein homolog	983.4	0
SiWD40-062	Si021027m	3	9797294	9805458	1130	5.66	124980	38.55	stable	PK	5	8	No	II	XP_004961166	protein spa1-related 2-like	2160.19	0
SiWD40-063	Si023326m	3	9837663	9838970	193	6.57	21568.2	20.11	stable		3	2	Yes	V c	XP_004961169	protein spa1-related 2-like	403.29	3.03858e-141
SiWD40-064	Si022551m	3	10118767	10125663	345	8.02	38420.3	46.14	unstable		4	10	Yes	II	XP_004961195	rae1-like protein	721.85	0
SiWD40-065	Si022275m	3	11267014	11269670	392	7.12	42264.4	32.89	stable		7	2	No	V c	XP_004961307	guanine nucleotide-binding protein beta subunit-like protein	647.121	0
SiWD40-066	Si022686m	3	11780878	11783782	320	6.25	35318.7	48.89	unstable		4	8	Yes	V c	XP_004961346	wd repeat-containing protein 82-b-like	668.692	0
SiWD40-067	Si022473m	3	12422806	12426844	357	4.66	38962.4	39.75	Stable		5	14	Yes	V a	XP_004961413	wd repeat-containing protein 55 homolog	653.284	0
SiWD40-068	Si021172m	3	13030069	13034309	884	6.63	97488.9	38.49	stable	Utp12	5	6	No	V a	XP_004961476	periodic tryptophan protein 2-like	1787.31	0
SiWD40-069	Si021243m	3	19928124	19932610	810	5.23	87526.6	44.72	unstable	RING	4	6	No	V c	XP_004962037	myosin heavy chain kinase b	1460.28	0
SiWD40-070	Si021987m	3	21154311	21162029	461	6.01	51550	35.3	stable		5	8	Yes	V c	XP_004962117	lec14b protein	950.658	0
SiWD40-071	Si021084m	3	21223476	21230636	1003	5.89	107776	49.8	unstable	BCAS3	1	9	No	II	XP_004962125	breast carcinoma amplified	1949.48	0
SiWD40-072	Si020988m	3	24327203	24335043	1300	6.45	143116	48.92	unstable		1	17	No	II	XP_004963834	e3 ubiquitin-protein ligase lin-1-like	2410.56	0
SiWD40-073	Si022646m	3	27417167	27422833	327	6.66	36339	32.3	stable		3	10	No	V c	XP_004962458	set1 complex component swd2	676.396	0
SiWD40-074	Si022191m	3	38179458	38185967	411	4.71	44710.6	43.52	unstable		2	7	Yes	V a	XP_004962616	wd repeat-containing protein 89 homolog	815.453	0
SiWD40-075	Si024318m	3	47708424	47710190	525	9.29	55597.2	45.73	unstable		6	1	No	V b	XP_004963049	nucleotide binding protein	622.083	0
SiWD40-076	Si022094m	3	47813926	47818075	435	5.59	47399.6	40.41	unstable	NUC 135	6	12	Yes	V c	XP_004963068	ribosome biogenesis protein wdr12 homolog	885.945	0
SiWD40-077	Si021248m	3	48676545	48682684	800	6.2	86955.9	37.08	stable		2	15	No	II	XP_004963133	wd repeat-containing protein 75-like	1564.28	0
SiWD40-078	Si022668m	3	49342401	49344852	323	8.27	33838.4	33.45	stable		3	2	Yes	II	XP_004963211	p21-activated protein kinase-interacting protein 1-like	530.406	0
SiWD40-079	Si005958m	4	1176170	1182933	705	8.17	79600.7	50.29	unstable	NUC 153	1	15	No	III	XP_004964405	nucleolar protein 10-like	1306.2	0
SiWD40-080	Si006625m	4	1373608	1378802	390	7.19	41804.9	49.3	unstable		4	12	Yes	I	XP_004964430	guanine nucleotide-binding protein subunit beta-like protein 1 homolog	807.364	0
SiWD40-081	Si005813m	4	2104319	2112996	910	4.84	102616	34.19	stable	Coatomer	5	24	No	V a	XP_004964527	beta subunit isoform 1	1868.2	0
SiWD40-082	Si006399m	4	4272673	4278008	456	5.27	50804.5	28.96	stable		2	9	Yes	II	XP_004964728	uncharacterized wd repeat-containing	864.759	0
SiWD40-083	Si006566m	4	9562087	9563452	408	8.94	43327.9	47.33	unstable		7	0	No	V b	XP_004965103	vegetative incompatibility protein het-e-1-like	664.07	0
SiWD40-084	Si008320m	4	9589128	9589588	98	4.59	10866.1	64.98	unstable		1	1	No	V b	XP_004965103	vegetative incompatibility protein het-e-1-like	182.57	1.23548e-53
SiWD40-085	Si007303m	4	10232436	10235303	205	6.13	22891.9	28.93	stable	Coatomer	1	3	No	V a	XP_004965132	coatomer beta	407.142	8.67373e-134
SiWD40-086	Si007134m	4	10255106	10258091	255	6.45	28470.4	33.25	stable	Coatomer	1	4	No	V a	XP_004965135	coatomer beta	526.939	3.18712e-179
SiWD40-087	Si006179m	4	12323944	12326730	551	8.46	61260.5	34.99	stable	F BOX domain	3	1	Yes	V a	XP_004965208	f-box wd-40 repeat-containing protein at5g21040-like	1140.95	0
SiWD40-088	Si005703m	4	14008767	14017612	1289	5.93	138496	45.63	unstable		2	12	Yes	II	XP_004965296	g-beta domain containing family family	2424.05	0
SiWD40-089	Si005796m	4	25388244	25391236	952	6.79	101423	46.25	unstable		1	2	No	V c	XP_004965483	wd repeat-containing protein 7-like isoform x3	1657.5	0
SiWD40-090	Si006502m	4	31109966	31113179	426	9.23	47214.4	43.76	unstable		7	2	Yes	V a	XP_004965696	u5 small nuclear ribonucleoprotein 40 kda	723.391	0
SiWD40-091	Si006025m	4	31405181	31412425	654	6.48	72916.5	47.02	unstable	TFIID asso reg	6	18	No	V c	XP_004965721	transcription initiation factor tfiid subunit 5-like	1253.43	0
SiWD40-092	Si005818m	4	31929891	31937783	905	7.09	101220	49.95	unstable	UTP 21	5	18	No	V a	XP_004965749	uncharacterized wd repeat-containing	1795.79	0
SiWD40-093	Si006231m	4	34586901	34595918	527	9.2	57461.9	53.41	unstable		7	7	No	V c	XP_004965966	serine-threonine kinase receptor-associated	710.679	0
SiWD40-094	Si005833m	4	34858918	34868939	873	4.77	98053.7	36.27	stable	Coatomer	5	23	No	V a	XP_004965991	coatomer beta subunit family protein	1748.41	0
SiWD40-095	Si006268m	4	36238202	36246206	511	5.73	57249.9	51.66	unstable		1	13	No	II	XP_004966071	serine threonine protein phosphatase 2a 55 kda regulatory subunit b alpha isoform-like isoform x2	1049.65	0
SiWD40-096	Si007945m	4	38009544	38020379	1950	6.06	219470	44.68	unstable	BEACH	2	20	No	I	XP_002438854	wd40 and beach domain-containing protein isoform 1	3333.12	0
SiWD40-097	Si006171m	4	38477701	38479552	554	6.06	60912.7	39.91	stable		2	0	No	V c	XP_004966308	u3 small nucleolar rna-associated protein 18 homolog	1102.43	0
SiWD40-098	Si006317m	4	39726430	39729578	487	4.59	53977.4	30.87	stable		2	4	Yes	V c	XP_004966484	ddb1- and cul4-associated factor 8-like	917.916	0
SiWD40-099	Si004783m	5	79504	85948	877	5.6	96900.4	45.46	unstable		3	16	No	V c	XP_004969666	transducin wd40 domain-containing protein	1581.23	0
SiWD40-100	Si001410m	5	270798	277749	452	9.4	51991.2	45.35	unstable	Sof1-like domain	5	16	Yes	V c	XP_004967343	ddb1- and cul4-associated factor 13-like	921.768	0
SiWD40-101	Si004844m	5	507641	509155	504	7.1	53588.4	48.77	unstable		5	0	No	V c	XP_004971470	lissencephaly-1 homolog	872.078	0
SiWD40-102	Si000162m	5	590620	595291	1013	6.09	110638	47.72	unstable	U BOX domain	2	12	No	I	XP_004971473	e3 ubiquitin-protein ligase lin-like	1846.63	0
SiWD40-103	Si000998m	5	4471966	4478854	525	9.51	59613	35.71	stable	NUC 141	1	7	Yes	II	XP_004967747	probable u3 small nucleolar rna-associated protein 7-like	897.116	0
SiWD40-104	Si000092m	5	5222467	5231710	1200	8.23	132274	40.98	unstable	LisH	5	25	No	V c	XP_004967836	topless-related protein 3-like	2218.35	0
SiWD40-105	Si000728m	5	7216472	7222132	610	6.25	66230.7	29.47	stable		8	5	Yes	V a	XP_004968087	66 kda stress	1255.74	0
SiWD40-106	Si000798m	5	8258285	8262372	584	8.28	65290.3	45.02	unstable		3	10	No	V a	XP_004968161	protein damaged dna-binding 2-like	945.266	0
SiWD40-107	Si001613m	5	9930062	9935044	417	8.28	46064.4	35.62	stable		2	4	No	II	XP_004971706	wd repeat domain phosphoinositide-interacting protein 3-like	870.922	0
SiWD40-108	Si000268m	5	10500452	10509145	868	6.32	95781.8	56.6	unstable	LisH	1900-01-05	17	No	I	XP_004968403	transcriptional corepressor leunig-like	1457.2	0
SiWD40-109	Si001046m	5	11334602	11339649	518	8.27	56935.8	46.01	unstable	F BOX domain	4	8	Yes	I	XP_004968486	f-box family protein	909.827	0
SiWD40-110	Si000161m	5	11448570	11454646	1013	7.29	110903	39.87	stable	TUP1-like	6	10	No	I	XP_004968477	protein hira-like	2050.79	0
SiWD40-111	Si004706m	5	11549397	11553535	427	9.41	45687.1	47.63	unstable		3	6	No	V b	XP_004968472	zinc finger ccch domain-containing protein 48-like	769.615	0
SiWD40-112	Si002469m	5	12892050	12895516	287	6.89	30972.8	27.14	stable		2	9	No	V c	XP_004968571	wd repeat-containing protein 53-like	560.836	0
SiWD40-113	Si001554m	5	12952632	12957846	426	6.16	46519.4	44.54	unstable		4	8	Yes	V c	XP_004968583	wd repeat-containing protein 18-like	848.581	0
SiWD40-114	Si002362m	5	13518778	13521428	305	5.85	33228.2	30.82	stable		6	1	No	V c	XP_004968630	protein sec13 homolog	625.935	0
SiWD40-115	Si001049m	5	13902171	13907790	517	6.96	58347.5	40.19	unstable	LisH	5	14	Yes	V c	XP_004968652	wd40 repeat-containing protein smu1-like	1056.2	0
SiWD40-116	Si000050m	5	14073589	14083466	1415	5.76	156646	52.96	unstable	BEACH	2	14	Yes	I	XP_002457767	probable inactive serine threonine-protein kinase lvsg-like	2412.49	0
SiWD40-117	Si001291m	5	19282637	19290007	473	8.43	53844.6	48.3	unstable	DUF4221	4	8	Yes	V c	XP_004968789	wd40 domain-containing protein	987.638	0
SiWD40-118	Si000082m	5	25215419	25224359	1223	6.42	133863	38.73	stable		2	11	Yes	II	XP_004968937	transducin family protein wd-40 repeat family protein	2264.19	0
SiWD40-119	Si000088m	5	26785066	26804483	1205	6.07	133876	42.83	unstable	DENN domain	6	30	Yes	V b	XP_004969033	f-box and wd40 domain	2405.56	0
SiWD40-120	Si001074m	5	27307283	27314301	514	6.17	56952.6	55.78	unstable		3	13	No	II	XP_004969079	protein phosphatase regulatory subunit pr55	954.896	0
SiWD40-121	Si000245m	5	27937807	27947341	897	6.65	98861.9	60.93	unstable	LisH	5	17	Yes	I	XP_004969116	transcriptional corepressor leunig-like	1416.75	0
SiWD40-122	Si000572m	5	27970908	27976307	671	6.37	72477.3	51.21	unstable		5	10	Yes	I	XP_004969118	transcriptional corepressor leunig-like	939.488	0
SiWD40-123	Si002244m	5	29081441	29086837	323	4.76	35197.3	46.77	unstable		3	7	No	V c	XP_004969190	nucleoporin seh1-like	665.226	0
SiWD40-124	Si004881m	5	30204423	30209615	345	8.57	37932.9	42.99	unstable		4	10	No	II	XP_004969266	rae1-like protein	708.753	0
SiWD40-125	Si000057m	5	30884238	30896764	1380	6.44	146855	43.97	unstable		3	20	Yes	V b	XP_004969341	wd40 domain-containing protein	2344.7	0
SiWD40-126	Si000312m	5	33689850	33698053	827	6.43	89959.3	59.99	unstable		3	14	No	IV	XP_004969578	activating molecule in becn1-regulated autophagy protein 1	1625.53	0
SiWD40-127	Si002164m	5	33708532	33710607	334	6.35	36264.7	36.09	stable		7	1	No	V c	XP_004969582	guanine nucleotide-binding protein beta subunit-like protein	681.789	0
SiWD40-128	Si000248m	5	34496754	34504886	895	5.81	98730.3	48.28	unstable		3	16	No	V c	XP_004969666	transducin family protein	1729.15	0
SiWD40-129	Si001403m	5	34862928	34871150	453	5.84	50055.7	46	unstable	HBRBBP4	4	14	Yes	V c	XP_004969719	wd-40 repeat-containing protein msi4-like	863.218	0
SiWD40-130	Si000378m	5	35656458	35662974	782	5.32	87077.8	56.73	unstable	PK	5	6	Yes	II	XP_004969806	spa1-related 4 protein	1309.66	0
SiWD40-131	Si001240m	5	38406077	38410051	485	9.03	52217.9	46.66	unstable		2	11	No	V a	XP_004970159	wd repeat-containing protein 13-like	917.916	0
SiWD40-132	Si000309m	5	38621796	38628364	833	7.62	91340.5	37.73	stable		5	16	Yes	I	XP_004970183	katanin p80 wd40 repeat-containing subunit b1 homolog 1-like	1606.27	0
SiWD40-133	Si000295m	5	38890008	38895312	844	6.18	92126.5	41.09	unstable	BCAS3	1	7	No	II	XP_004970215	autophagy-related protein	1667.51	0
SiWD40-134	Si001417m	5	41945608	41948657	451	7.67	50089.2	45.97	unstable		5	8	Yes	V a	XP_004970640	dna excision repair protein ercc-8-like	848.195	0
SiWD40-135	Si000120m	5	41948941	41958970	1116	8.3	121117	44.23	unstable	AT hook domain	2	12	Yes	II	XP_002458796	general transcription factor 3c polypeptide 2	1261.13	0
SiWD40-136	Si001182m	5	45169986	45174678	493	4.54	53771.8	41.72	unstable		4	15	No	II	XP_004971108	uncharacterized wd repeat-containing	815.453	0
SiWD40-137	Si001428m	5	45691481	45695387	449	5.36	48499.4	55.82	unstable		2	3	No	II	XP_004971179	wd repeat domain phosphoinositide-interacting protein 3-like	697.967	0
SiWD40-138	Si001995m	5	46049985	46055725	358	4.64	39193.6	41.06	unstable		4	15	Yes	V a	XP_004971235	wd repeat-containing protein 55 homolog	674.085	0
SiWD40-139	Si003792m	5	46122088	46123359	423	9.22	45743.7	46.95	unstable		5	0	No	V b	XP_004971223	myosin heavy chain kinase b-like	677.167	0
SiWD40-140	Si001289m	5	47114564	47117457	474	9.29	51622.1	52.85	unstable		5	7	No	V c	XP_004971426	protein fizzy-related 3-like	934.095	0
SiWD40-141	Si013593m	6	540150	544311	505	6.99	55133.9	42.86	unstable		5	12	No	I	XP_004972447	chromatin assembly factor 1 subunit b	1042.72	0
SiWD40-142	Si013145m	6	3992713	4001431	1138	6.77	125297	39.16	stable	LisH	3	24	No	V c	XP_004972767	ramosa 1 enhancer locus 2	2290.77	0
SiWD40-143	Si013929m	6	6465567	6469041	379	5.89	42408	40.29	unstable		1900-01-03	12	Yes	IV	XP_004972907	polycomb group protein fie2-like	789.645	0
SiWD40-144	Si013449m	6	6733603	6739510	599	6.14	66611.5	40.96	unstable	LisH	5	4	Yes	V c	XP_004972947	wd repeat-containing protein 26-like	1241.1	0
SiWD40-145	Si013696m	6	14530521	14534122	464	8.6	51276.5	51.4	unstable		2	3	Yes	V c	XP_004973163	transducin wd-40 repeat	804.668	0
SiWD40-146	Si013356m	6	25044739	25052816	681	5.71	77499.1	43.87	unstable	NUC 169	4	16	No	II	XP_004973390	ribosome biogenesis protein bop1 homolog	1300.42	0
SiWD40-147	Si013628m	6	25047181	25052816	494	5	56598	45.95	unstable	NUC 169	1	12	No	II	XP_004973390	ribosome biogenesis protein bop1 homolog	897.501	0
SiWD40-148	Si013746m	6	25239299	25245707	444	4.8	50150.6	43.89	unstable		2	8	Yes	II	XP_004973403	uncharacterized wd repeat-containing	903.279	0
SiWD40-149	Si013250m	6	31701483	31706388	849	6.37	92924.8	41.23	unstable		1900-01-09	9	No	V c	XP_004973786	elongator complex protein 2-like	1720.29	0
SiWD40-150	Si013769m	6	31892802	31896198	437	5.55	49375.8	36.17	stable		2	8	Yes	II	XP_004973807	uncharacterized wd repeat-containing	920.613	0
SiWD40-151	Si013143m	6	33295623	33303015	1148	6.17	124918	44.38	unstable	IIPc	1	10	No	V b	XP_004973937	type i inositol -trisphosphate 5-phosphatase 12-like	2043.47	0
SiWD40-152	Si013218m	6	33702285	33712832	926	7.28	100674	48.31	unstable		6	19	No	V c	XP_004974883	protein kinase superfamily protein	1524.22	0
SiWD40-153	Si013750m	6	3,48,86,693	3,48,90,364	443	4.54	46844.1	35.59	stable		8	10	Yes	V a	XP_004974126	angio-associated migratory cell	713.375	0
SiWD40-154	Si013391m	6	35270009	35275601	648	6.38	72675.5	45.7	unstable	Cyclophilin	2	13	No	IV	XP_004974190	peptidylprolyl isomerase domain and wd repeat-containing protein 1-like	1302.35	0
SiWD40-155	Si013756m	6	35501203	35506907	440	6.53	49263.3	60.45	unstable		2	13	Yes	III	XP_004974166	transducin wd-40 repeat	722.235	0
SiWD40-156	Si009740m	7	4716391	4725946	557	5.74	62772.2	35.55	stable	LisH	7	13	Yes	V c	XP_004975080	f-box-like wd repeat-containing protein tbl1xr1-like	995.727	0
SiWD40-157	Si009255m	7	16802147	16807651	1003	6.83	108620	43.03	unstable	DUF3639	4	11	Yes	II	XP_004975361	wd repeat and hmg-box dna-binding protein 1-like	1820.82	0
SiWD40-158	Si009548m	7	19749591	19752393	670	8.6	74751.2	41.9	unstable		4	6	No	V a	XP_004975600	wd repeat-containing protein 44-like	1350.88	0
SiWD40-159	Si012607m	7	24489809	24491746	304	4.89	33860.9	44.1	unstable		3	1	Yes	V c	XP_004976168	wd repeat-containing protein 85 homolog	548.895	0
SiWD40-160	Si009374m	7	25638739	25643733	809	6.87	89263.2	66.53	unstable		4	5	No	V a	XP_004976313	wd repeat-containing protein 44-like	1480.31	0
SiWD40-161	Si009158m	7	26759940	26781273	2858	5.61	309918	48.4	unstable	BEACH	2	29	No	II	XP_004976459	nucleotide binding	5027.23	0
SiWD40-162	Si009524m	7	27501720	27504809	695	6.49	76697.7	47.63	unstable		5	6	No	V a	XP_004976524	uncharacterized wd repeat-containing	1336.24	0
SiWD40-163	Si009327m	7	28711336	28716930	883	6.1	96996.3	35.36	stable	Utp13	10	13	Yes	V c	XP_004976657	transducin beta-like protein 3-like	1696.79	0
SiWD40-164	Si010005m	7	28937581	28940330	475	8.55	51928.3	52.1	unstable		5	5	No	V c	XP_004976679	anaphase-promoting complex subunit cdc20-like	967.607	0
SiWD40-165	Si009841m	7	30459781	30461631	520	9.69	56381.1	42.22	unstable	UTP 15	3	1	Yes	V a	XP_004976875	u3 small nucleolar rna-associated protein 15 homolog	910.598	0
SiWD40-166	Si009416m	7	33057475	33060451	778	9.39	82476	51.97	unstable		3	6	No	V a	XP_004978305	wd repeat-containing protein 44-like	1215.68	0
SiWD40-167	Si009723m	7	33332115	33338289	563	7.63	59531.1	44.1	unstable		4	10	No	II	XP_004977273	wd repeat-containing protein 20-like	1001.89	0
SiWD40-168	Si009446m	7	33576393	33584929	754	6.63	82072.2	43.79	unstable	DUF3337	6	17	Yes	V a	XP_004977304	wd repeat-containing protein 48-like	1457.58	0
SiWD40-169	Si010141m	7	34658621	34663938	437	5.83	47716	50.16	unstable		2	14	No	V b	XP_004977456	transducin wd40 repeat-like superfamily protein isoform 1	893.264	0
SiWD40-170	Si009993m	7	34720822	34724697	478	5.2	52760	47.33	unstable	HBRBBP4	4	12	Yes	V c	XP_004977461	glutamate-rich wd repeat-containing protein 1-like	875.544	0
SiWD40-171	Si009549m	7	34742805	34747003	669	5.7	72951.4	45.48	unstable	HBRBBP4	4	12	Yes	V c	XP_004977461	glutamate-rich wd repeat-containing protein 1-like	823.928	0
SiWD40-172	Si009187m	7	35612918	35621808	1362	6.25	149724	51.53	unstable		4	22	No	I	XP_004977602	regulatory-associated protein of tor 1-like	2496.08	0
SiWD40-173	Si026311m	8	210527	214622	475	5.1	52352.5	46.06	unstable	HBRBBP4	4	12	Yes	V c	XP_004978430	glutamate-rich wd repeat-containing protein 1-like	877.47	0
SiWD40-174	Si025822m	8	954141	964105	1366	6.36	150387	52.37	unstable		2	22	No	I	XP_004978558	regulatory-associated protein of tor 1-like	2509.56	0
SiWD40-175	Si026171m	8	4731964	4739597	566	6.52	60322	40.47	unstable		4	10	No	II	XP_004978838	wd repeat-containing protein 20-like	1021.54	0
SiWD40-176	Si026380m	8	5499708	5504962	439	9.29	48166.6	49.71	unstable	F BOX domain	2	8	No	III	XP_004978874	f-box wd-40 repeat-containing protein at3g52030-like	849.351	0
SiWD40-177	Si027867m	8	5926824	5930511	845	6.56	89844.1	64.51	unstable		3	2	No	V a	XP_004980246	wd repeat-containing protein 44-like	1108.59	0
SiWD40-178	Si027688m	8	7354850	7357801	398	6.39	44912.5	32.77	stable		1	5	No	I	XP_004980287	coatomer subunit beta -1	505.753	2.99022e-174
SiWD40-179	Si026468m	8	33707851	33711847	393	4.89	41723.4	39.09	stable		2	9	No	IV	XP_004979698	sec12-like protein 2	596.66	0
SiWD40-180	Si026640m	8	37555871	37559019	322	6.03	33854.3	36.76	stable		7	1	Yes	V c	XP_004979897	wd repeat-containing protein 61-like	532.332	0
SiWD40-181	Si034443m	9	143968	149701	722	7.15	78804.2	42.29	unstable	LisH	5	15	No	I	XP_004980954	transcriptional corepressor leunig	1371.3	0
SiWD40-182	Si035701m	9	225126	229701	445	9.11	47120.6	32.42	stable		3	9	No	V b	XP_004980970	transducin beta-like protein 2-like	866.685	0
SiWD40-183	Si034945m	9	454833	460351	564	9.08	62407.9	65.76	unstable		3	6	Yes	V a	XP_004981023	wd repeat-containing	881.708	0
SiWD40-184	Si036281m	9	3013282	3016362	367	8.01	40354.5	35.26	stable		2	9	No	IV	XP_004981409	sec12-like protein 1-like	749.969	0
SiWD40-185	Si038787m	9	5300203	5308077	715	9.22	77071	30.09	stable	mito. Carrier protein	6	17	No	II	XP_004981733	cleavage stimulation factor subunit 1-like	831.247	0
SiWD40-186	Si035790m	9	5691413	5694643	433	5.69	47258	44.22	unstable		3	9	No	V c	XP_004981798	trna (guanine-n -)-methyltransferase subunit wdr4-like	855.129	0
SiWD40-187	Si035298m	9	5702406	5704996	505	6.37	55362.5	40.35	unstable	Autophagy protein 16	6	3	Yes	V c	XP_004981800	protein tipd-like	973	0
SiWD40-188	Si033826m	9	5788645	5804461	3518	5.89	390607	45.17	unstable	BEACH	3	17	No	V c	XP_004981810	beach domain-containing protein lvsa-like	6363.48	0
SiWD40-189	Si039923m	9	6025445	6026926	493	8.11	52176.1	46.55	unstable		7	0	No	V b	XP_004981836	nucleotide binding protein	811.216	0
SiWD40-190	Si035807m	9	6064865	6069206	429	4.67	47009.8	42.48	unstable		5	12	Yes	V a	XP_004981840	telomerase cajal body protein 1-like	801.201	0
SiWD40-191	Si034284m	9	6221061	6225825	815	8.37	89613.1	44.13	unstable	TUP1-like	2	10	No	III	XP_004981864	nucleotide binding	1561.58	0
SiWD40-192	Si039077m	9	6768397	6772317	319	6.75	34314.7	34.05	stable		7	1	Yes	V c	XP_004981923	wd repeat-containing protein 5-like	626.32	0
SiWD40-193	Si033952m	9	7405158	7410253	1219	6.51	136474	34.15	stable	Coatomer	5	2	Yes	IV	XP_004982004	coatomer subunit alpha-3	2413.26	0
SiWD40-194	Si035155m	9	8079188	8082748	525	8.78	56074.5	58.1	unstable		5	14	Yes	IV	XP_004986292	denticleless protein homolog a-like	979.548	0
SiWD40-195	Si036688m	9	8855771	8859694	316	6.11	35240.7	34.14	stable		5	10	Yes	V b	XP_004982171	wd repeat-containing protein wat1-like	664.07	0
SiWD40-196	Si036161m	9	9422364	9428553	380	7.15	41700.7	31.29	stable		7	5	Yes	V c	XP_004982216	g protein beta subunit	756.903	0
SiWD40-197	Si035294m	9	10461638	10467907	505	5.88	56301.9	61.09	unstable		5	6	Yes	V c	XP_004982337	u3 small nucleolar rna-interacting protein 2-like	889.026	0
SiWD40-198	Si035798m	9	10559402	10566099	431	4.86	48653.3	46.52	unstable	HBRBBP4	5	5	Yes	V c	XP_004982341	wd-40 repeat-containing protein msi1-like	826.239	0
SiWD40-199	Si038893m	9	11154999	11156471	490	8.37	51597.8	45.09	unstable		6	0	No	V b	XP_004982399	nucleotide binding protein	782.326	0
SiWD40-200	Si033873m	9	11654609	11665643	1644	8.54	178332	46.79	unstable	Coatomer	1	23	No	I	DAA50477	nucleotide binding	2986.82	0
SiWD40-201	Si034238m	9	14876893	14883674	847	6.79	93745	46.93	unstable		4	17	Yes	I	XP_004982742	katanin p80 wd40 repeat-containing subunit b1 homolog	1719.9	0
SiWD40-202	Si035475m	9	15612017	15619801	477	9.13	52324.6	39.3	stable		6	15	Yes	V c	XP_004982800	protein pleiotropic regulatory locus 1-like	954.125	0
SiWD40-203	Si034460m	9	17256676	17265188	712	7.03	77117	35.81	stable	UBOX domain	6	19	Yes	II	XP_004982929	u-box domain-containing protein 72-like	1061.6	0
SiWD40-204	Si035182m	9	17329286	17336052	522	6.14	58528.7	52.58	unstable	LisH	4	3	No	V c	XP_004982941	wd repeat-containing protein 26-like	996.497	0
SiWD40-205	Si034712m	9	17401441	17405847	622	5.5	68186.2	42.94	unstable		5	7	Yes	V a	XP_004982945	wd repeat-containing protein 70-like	998.808	0
SiWD40-206	Si039584m	9	35791880	35797046	442	5.27	48864.8	34.87	stable	HBRBBP4	4	12	Yes	V c	XP_004986778	glutamate-rich wd repeat-containing protein 1-like	826.624	0
SiWD40-207	Si035522m	9	36972826	36977030	470	4.94	52547.7	44.76	unstable		1	5	No	V c	XP_004983643	wd repeat-containing protein wrap73-like	939.873	0
SiWD40-208	Si035330m	9	39728293	39730944	499	5.8	54829.3	47.93	unstable		4	4	No	V c	XP_004983782	ddb1- and cul4-associated factor 8-like	903.664	0
SiWD40-209	Si036501m	9	41578939	41584579	337	8.31	36889.4	34.34	stable		4	8	Yes	II	XP_002436452	mitotic checkpoint protein bub3-like	645.195	0
SiWD40-210	Si035704m	9	43255364	43259955	445	8.67	48423.8	48.75	unstable	eIF2A	2	3	Yes	V c	XP_004984087	wd repeat-containing protein 25-like	813.913	0
SiWD40-211	Si034909m	9	43422333	43425447	572	6.67	63802.6	51.88	unstable		4	1	Yes	V c	XP_004984098	pre-mrna-processing factor 17-like	1044.65	0
SiWD40-212	Si035163m	9	46152440	46156207	524	5.66	58217.5	47.65	unstable	Splicing Factor Motif	7	4	Yes	V c	XP_004984347	u4 u6 small nuclear ribonucleoprotein prp4-like	840.106	0
SiWD40-213	Si033876m	9	48464623	48477632	1615	6.15	181300	45.71	unstable	Bromo domain	6	20	Yes	II	XP_004984630	bromodomain and wd repeat-containing protein 3-like	2860.86	0
SiWD40-214	Si034677m	9	48835899	48840529	631	6.02	68412.6	47.16	unstable	utp12	4	11	No	III	XP_004984903	wd repeat-containing protein 43-like	1179.08	0
SiWD40-215	Si035468m	9	49412360	49415763	478	6.29	53552.1	42.01	unstable		4	4	Yes	V c	XP_004984829	ddb1- and cul4-associated factor 8-like	974.541	0
SiWD40-216	Si037992m	9	50818413	50819274	133	5.83	15102.7	35.52	stable	DUF2415	1	1	Yes	V c	XP_004984950	wd repeat-containing protein	278.87	8.91062e-90
SiWD40-217	Si033987m	9	51000769	51009596	1129	6.67	124867	41.62	unstable	LisH	3	27	No	V c	XP_004984974	wd repeat-containing	2193.31	0
SiWD40-218	Si034715m	9	53342093	53345885	621	4.97	67984	41.83	unstable		4	4	No	II	XP_004985264	retinoblastoma-binding protein 5-like	1019.61	0
SiWD40-219	Si034394m	9	54464398	54473798	748	6.09	83756.2	46.42	unstable		4	19	Yes	IV	XP_004985421	wd and tetratricopeptide repeats protein 1-like	1553.11	0
SiWD40-220	Si034116m	9	56027495	56032967	938	6.64	104027	45.32	unstable	Utp12	10	11	No	V b	XP_004985673	wd repeat-containing protein 3-like	1660.97	0
SiWD40-221	Si039346m	9	56301599	56302840	413	8.41	44398.6	28.21	stable		4	0	No	V b	XP_004987175	zinc finger ccch domain-containing protein 48-like	716.072	0
SiWD40-222	Si035170m	9	57535694	57539820	523	9.16	56024.6	40.77	unstable		5	9	No	V c	XP_004985916	protein fizzy-related 2-like	793.112	0
SiWD40-223	Si035248m	9	57934666	57941427	513	7.52	57609.5	41.67	unstable		1	10	No	I	XP_004985967	PREDICTED: uncharacterized protein LOC101761621	998.038	0
SiWD40-224	Si034396m	9	58100265	58104243	746	5.5	82526.1	53.74	unstable		5	6	No	V a	XP_004985995	signal transducer	1341.25	0
SiWD40-225	Si033929m	9	58252556	58259192	1310	6.03	144742	46.47	unstable		6	19	Yes	III	XP_004986018	wd repeat-containing protein 6	2618.19	0
