# Supplementary material for: Genome-Wide Investigation and Expression Analyses of WD40 Protein Family in the Model Plant Foxtail Millet (Setaria italica L.)
Source: PLoS One. 2014 Jan 23;9(1):e86852. doi: 10.1371/journal.pone.0086852 (PMC3900672; doi:10.1371/journal.pone.0086852)
Supplement: Table S2 — Blast2GO annotation details of SiWD40 protein sequences. (XLS) [file pone.0086852.s005.xls]

## Sheet: Sheet1
Table S2. Blast2Go annotation details of SiWD40 protein sequences
NIPGR ID	GO BIOLOGICAL PROCESS	GO MOLECULAR FUNCTION	GO CELLULAR COMPONENT
SiWD001	cellular process;
SiWD002	transport; cellular component organization; cellular process; catabolic process; lipid metabolic process;	binding; transferase activity; protein binding;	intracellular;
SiWD003	signal transduction;	enzyme regulator activity;	intracellular;
SiWD004	transport; cellular process;	kinase activity; structural molecule activity;	membrane; cytoplasm;
SiWD005	metabolic process; cellular process;	receptor activity; kinase activity;
SiWD006	signal transduction;		cytoplasm; mitochondrion;
SiWD007	embryo development; response to stress; response to abiotic stimulus; transport; cellular process; reproduction; post-embryonic development; flower development; anatomical structure morphogenesis; regulation of gene expression, epigenetic; nucleobase-containing compound metabolic process; cell cycle; biological_process; signal transduction; cellular protein modification process; cell differentiat…	protein binding; transferase activity;	intracellular;
SiWD008	pollination; cellular process; multicellular organismal development; flower development;	nucleic acid binding;	plasma membrane; plastid; nucleus; cytosol;
SiWD010	transport; cellular process;	binding;	intracellular;
SiWD012	multicellular organismal development; cellular process; cellular component organization; cell cycle;	nucleotide binding;	intracellular; cytoskeleton;
SiWD013	biosynthetic process; nucleobase-containing compound metabolic process;	nucleotide binding;	intracellular;
SiWD014	reproduction; post-embryonic development; response to abiotic stimulus; response to external stimulus;
SiWD016	metabolic process; cellular process;	kinase activity; nucleotide binding;	plasma membrane; intracellular;
SiWD017	biosynthetic process; DNA metabolic process; cell cycle; cell growth; anatomical structure morphogenesis; cellular component organization; cell differentiation; multicellular organismal development;	protein binding;	cytoplasm; nucleus;
SiWD018			plastid;
SiWD020			plastid;
SiWD021		nucleotide binding;	membrane;
SiWD022		nucleic acid binding; binding;
SiWD023	cellular process;
SiWD026	anatomical structure morphogenesis; multicellular organismal development; catabolic process; nucleobase-containing compound metabolic process;	protein binding;	cytoplasm; nucleus; cytosol; plastid;
SiWD027			intracellular;
SiWD028	metabolic process; response to stress; DNA metabolic process; post-embryonic development; response to abiotic stimulus; reproduction; cellular process; response to external stimulus; secondary metabolic process;	binding; catalytic activity; protein binding;	intracellular; nucleus;
SiWD029	flower development; protein metabolic process; catabolic process; cellular process; cellular component organization; cell cycle; embryo development;	nucleotide binding;	nucleus;
SiWD031	cellular protein modification process;	nucleotide binding; kinase activity;
SiWD032	embryo development; flower development;	transferase activity;	cytoplasm;
SiWD033	cellular component organization; cellular process;	protein binding; nucleotide binding;	cytoplasm; cytoskeleton; nucleus;
SiWD036		nucleotide binding;	cytosol; plasma membrane;
SiWD037	translation; biological_process; response to stress; response to abiotic stimulus;	receptor activity; translation factor activity, nucleic acid binding;	intracellular;
SiWD038	response to stress; response to biotic stimulus; biological_process; cellular protein modification process;	catalytic activity;	nucleolus; cell wall; plastid; intracellular;
SiWD039	response to extracellular stimulus; cell communication; response to stress; transport; cellular process;		plasma membrane; endoplasmic reticulum; mitochondrion;
SiWD040			nucleolus; membrane; nuclear envelope;
SiWD041	response to stress; response to abiotic stimulus; biosynthetic process; reproduction; post-embryonic development; protein metabolic process; nucleobase-containing compound metabolic process; cellular component organization; cellular protein modification process; embryo development;	nucleotide binding; transferase activity;	plasma membrane;
SiWD042	cell cycle; nucleobase-containing compound metabolic process; protein metabolic process;	nucleotide binding;	nucleus; cytosol;
SiWD043	cellular component organization; cellular process; regulation of gene expression, epigenetic;	protein binding; nucleotide binding;	nucleus;
SiWD044	regulation of gene expression, epigenetic; nucleobase-containing compound metabolic process;	nucleotide binding;	intracellular;
SiWD045	response to endogenous stimulus; signal transduction; regulation of gene expression, epigenetic; nucleobase-containing compound metabolic process; cellular protein modification process; biological_process;	protein binding; nucleotide binding; hydrolase activity;	intracellular; nucleus;
SiWD046			nucleolus; membrane; nuclear envelope;
SiWD047	biosynthetic process; DNA metabolic process; reproduction; post-embryonic development; embryo development; cellular component organization; cellular protein modification process; anatomical structure morphogenesis; cell differentiation; multicellular organismal development; cell cycle; cellular process; flower development; regulation of gene expression, epigenetic; nucleobase-containing compound …	protein binding; transferase activity;	nucleus; intracellular; plastid;
SiWD048		kinase activity; nucleotide binding;	intracellular; plasma membrane;
SiWD049	nucleobase-containing compound metabolic process; transport; cellular process; cellular component organization; protein metabolic process;	nucleotide binding;	cytosol; nucleolus; plasma membrane; intracellular;
SiWD050			intracellular;
SiWD051			membrane;
SiWD052	transport; cellular process;		plasma membrane; membrane;
SiWD055	transport; cellular process; response to abiotic stimulus; tropism;	binding; nucleotide binding;	mitochondrion;
SiWD056		nucleotide binding;	intracellular;
SiWD058	response to extracellular stimulus; response to stress; catabolic process; cellular process;	lipid binding;	membrane;
SiWD061	cellular protein modification process; protein metabolic process;	kinase activity; nucleotide binding;	nucleus; intracellular;
SiWD062	cellular protein modification process;	kinase activity; nucleotide binding;
SiWD063	response to external stimulus; signal transduction; response to abiotic stimulus; cellular protein modification process; post-embryonic development; reproduction;	kinase activity; nucleotide binding;	nucleus;
SiWD064		nucleotide binding; protein binding;	nuclear envelope; cytosol; intracellular; plastid;
SiWD065	biological_process; metabolic process; cellular process; multicellular organismal development;	receptor activity; kinase activity;	nucleolus; ribosome; plastid;
SiWD066	reproduction; post-embryonic development; response to abiotic stimulus;	nucleotide binding;	intracellular;
SiWD067	cellular component organization; cell differentiation; multicellular organismal development; biosynthetic process; nucleobase-containing compound metabolic process; reproduction; post-embryonic development; embryo development;	nucleotide binding;	intracellular; plasma membrane; cytoplasm; nucleus;
SiWD068		kinase activity;
SiWD069	cellular protein modification process; transport; embryo development;	binding; kinase activity; nucleotide binding;	plastid;
SiWD070		nucleotide binding;	intracellular;
SiWD071	response to extracellular stimulus; response to stress;		mitochondrion;
SiWD072		nucleotide binding;	cytoplasm;
SiWD074	nucleobase-containing compound metabolic process; protein metabolic process;	nucleotide binding;	intracellular;
SiWD076	nucleobase-containing compound metabolic process; transport; cellular process; cellular component organization; protein metabolic process;	nucleotide binding;	cytosol; nucleolus; plasma membrane; intracellular;
SiWD078		protein binding;	nucleolus; intracellular;
SiWD079	reproduction; cell differentiation; multicellular organismal development; cellular component organization; cellular process; transport;		nucleolus; intracellular;
SiWD080	reproduction; post-embryonic development; embryo development;	nucleotide binding;	intracellular;
SiWD081	transport; cellular process;	kinase activity; structural molecule activity;	membrane; cytoplasm;
SiWD083			plastid;
SiWD084			plastid;
SiWD086			cytosol;
SiWD087	response to extracellular stimulus; cell communication; response to stress;		intracellular; plastid;
SiWD088	catabolic process; nucleobase-containing compound metabolic process;		plastid;
SiWD090	cellular component organization; cellular protein modification process;	transferase activity; nucleotide binding;	plasma membrane; intracellular;
SiWD091	cell cycle; cellular component organization; cellular process; catabolic process; DNA metabolic process; nucleobase-containing compound metabolic process;	transferase activity; nucleotide binding;	nucleus;
SiWD092	nucleobase-containing compound metabolic process; transport; cellular process; biosynthetic process;	nucleotide binding;	intracellular;
SiWD093	metabolic process; cellular process;	receptor activity; kinase activity;
SiWD094	transport; cellular process;	kinase activity; structural molecule activity;	membrane; cytoplasm;
SiWD095	signal transduction;	enzyme regulator activity;	intracellular;
SiWD096			cytoplasm; mitochondrion;
SiWD100	biosynthetic process; nucleobase-containing compound metabolic process; cell cycle;	protein binding; nucleotide binding;	plasma membrane; intracellular;
SiWD101			plastid;
SiWD102	cellular protein modification process;	catalytic activity;	intracellular;
SiWD103	biosynthetic process; nucleobase-containing compound metabolic process;	nucleotide binding;	intracellular;
SiWD104	reproduction; anatomical structure morphogenesis; post-embryonic development; embryo development;
SiWD105	anatomical structure morphogenesis; cell differentiation; multicellular organismal development; cell growth; biological_process; response to stress; response to abiotic stimulus; carbohydrate metabolic process; transport; cellular component organization; cellular process;	nucleotide binding;	cytosol; intracellular;
SiWD106	response to abiotic stimulus; response to stress; DNA metabolic process;	DNA binding; binding; nucleotide binding;	nucleus; intracellular;
SiWD107	response to extracellular stimulus; response to stress; catabolic process; cellular process;	binding; lipid binding;	membrane;
SiWD110	cellular component organization; cellular process; regulation of gene expression, epigenetic;	protein binding; nucleotide binding;	nucleus;
SiWD111		binding; transferase activity;	membrane;
SiWD112	cellular process;	transferase activity; nucleotide binding;	plasma membrane;
SiWD113			mitochondrion;
SiWD114			nucleolus; membrane; nuclear envelope;
SiWD115	nucleobase-containing compound metabolic process;	kinase activity; nucleotide binding;	nucleus; intracellular;
SiWD116	cellular protein modification process;	nucleotide binding; kinase activity;
SiWD117		nucleotide binding;	intracellular;
SiWD119	post-embryonic development; cell cycle; cellular component organization; cellular process; cell growth; anatomical structure morphogenesis; cell differentiation;	kinase activity;	intracellular;
SiWD120	signal transduction; cellular protein modification process;	enzyme regulator activity; nucleotide binding;	intracellular; cytosol;
SiWD121	flower development;	protein binding;	plastid;
SiWD122	flower development;	protein binding;	plastid;
SiWD123	protein metabolic process; catabolic process; cellular process; cellular component organization; response to stress; response to biotic stimulus; transport; lipid metabolic process;	protein binding; nucleotide binding;	plasma membrane; nuclear envelope;
SiWD124		nucleotide binding; protein binding;	nuclear envelope; cytosol; intracellular; plastid;
SiWD125			cytosol; mitochondrion; plasma membrane;
SiWD126			plastid;
SiWD127	biological_process; multicellular organismal development;		nucleolus; ribosome; plastid;
SiWD129	response to stress; DNA metabolic process; response to abiotic stimulus; anatomical structure morphogenesis; cellular component organization; cell differentiation; multicellular organismal development; flower development; cell growth;	binding;	cytosol; nucleolus; intracellular;
SiWD130	cellular protein modification process; response to stress; DNA metabolic process; post-embryonic development; response to abiotic stimulus; reproduction;	kinase activity; signal transducer activity; protein binding; catalytic activity; nucleotide binding;	intracellular; plasma membrane;
SiWD131		nucleotide binding;	plastid;
SiWD132	response to endogenous stimulus; response to stress; response to abiotic stimulus;	nucleotide binding;	plasma membrane; intracellular;
SiWD133			mitochondrion;
SiWD134	response to stress; DNA metabolic process; response to abiotic stimulus;	transferase activity; nucleotide binding;	mitochondrion; intracellular; plasma membrane; nucleus;
SiWD135		DNA binding;	intracellular;
SiWD136		transferase activity; nucleotide binding;
SiWD137	response to extracellular stimulus; response to stress; transport; cellular component organization; cellular process; catabolic process; lipid metabolic process; biological_process; cell death; response to biotic stimulus;	lipid binding;	cytosol; plastid; membrane; nucleus;
SiWD138	cellular component organization; cell differentiation; multicellular organismal development; biosynthetic process; nucleobase-containing compound metabolic process; reproduction; post-embryonic development; embryo development;	nucleotide binding;	intracellular; plasma membrane; cytoplasm; nucleus;
SiWD139		nucleotide binding;	intracellular; plastid;
SiWD140	metabolic process; cellular process; response to stress; response to biotic stimulus; protein metabolic process; catabolic process; cell cycle; cellular component organization; cellular protein modification process; anatomical structure morphogenesis; cell growth; regulation of gene expression, epigenetic; DNA metabolic process; signal transduction; biosynthetic process; reproduction;	signal transducer activity; protein binding;	plastid; plasma membrane;
SiWD141	anatomical structure morphogenesis; cell differentiation; multicellular organismal development; cellular component organization; cellular process; response to stress; DNA metabolic process;	protein binding; nucleotide binding;	nucleus;
SiWD142	response to endogenous stimulus; signal transduction; reproduction; anatomical structure morphogenesis; post-embryonic development; embryo development; multicellular organismal development;	protein binding;	cytosol; nucleus;
SiWD143	response to stress; response to abiotic stimulus; regulation of gene expression, epigenetic; nucleobase-containing compound metabolic process; cellular component organization; cellular protein modification process;		nucleus;
SiWD144	response to abiotic stimulus; tropism; multicellular organismal development; regulation of gene expression, epigenetic; DNA metabolic process; cell cycle; biosynthetic process; carbohydrate metabolic process; cellular process; cellular component organization; cellular protein modification process; catabolic process; transport; reproduction; post-embryonic development; anatomical structure morphog…	nucleotide binding;
SiWD146	cell cycle; nucleobase-containing compound metabolic process; protein metabolic process;	nucleotide binding;	nucleus; cytosol;
SiWD147	cell cycle; nucleobase-containing compound metabolic process; protein metabolic process;	nucleotide binding;	nucleus; cytosol;
SiWD149	reproduction; cell differentiation; multicellular organismal development; transport; cellular process; flower development; biosynthetic process; DNA metabolic process; protein metabolic process; nucleobase-containing compound metabolic process;	nucleotide binding;	intracellular;
SiWD151	multicellular organismal development; response to external stimulus; response to stress; response to extracellular stimulus; response to abiotic stimulus; response to endogenous stimulus; biological_process; cellular process; lipid metabolic process; signal transduction;	hydrolase activity;	plastid; nucleus;
SiWD154	signal transduction; reproduction; post-embryonic development; embryo development; transport; cellular process; cellular protein modification process; anatomical structure morphogenesis; cell differentiation; multicellular organismal development; response to abiotic stimulus; response to stress; flower development; regulation of gene expression, epigenetic; DNA metabolic process; growth; cell cyc…	protein binding; chromatin binding; catalytic activity;	intracellular; nucleus;
SiWD155	response to endogenous stimulus; signal transduction; biological_process; response to stress; DNA metabolic process; post-embryonic development; response to abiotic stimulus; carbohydrate metabolic process; cellular process; cellular protein modification process; reproduction;	protein binding; nucleotide binding;	intracellular; nucleus;
SiWD156	cellular component organization; cellular protein modification process; response to stress; response to abiotic stimulus;	transferase activity;	cytoplasm; nucleus;
SiWD157	cellular component organization; cellular protein modification process; cell cycle; metabolic process; flower development; biosynthetic process; DNA metabolic process;		cytoplasm;
SiWD161		nucleotide binding;	membrane;
SiWD163	embryo development; response to stress; response to abiotic stimulus; transport; cellular process; nucleobase-containing compound metabolic process; reproduction; post-embryonic development; cell cycle; biological_process; signal transduction; cellular protein modification process; cell differentiation; multicellular organismal development; flower development; cellular component organization; ana…	catalytic activity; kinase activity; nucleotide binding;	nucleolus; intracellular;
SiWD164	cellular process;
SiWD165	nucleobase-containing compound metabolic process; multicellular organismal development;	nucleic acid binding;	nucleolus; intracellular; plastid;
SiWD167	biological_process; response to endogenous stimulus; signal transduction; reproduction; post-embryonic development; embryo development; biosynthetic process; cellular protein modification process; carbohydrate metabolic process;	nucleotide binding;
SiWD168	anatomical structure morphogenesis; post-embryonic development;	kinase activity;
SiWD169	cellular component organization; cellular protein modification process; flower development; anatomical structure morphogenesis;	protein binding;	nuclear envelope;
SiWD170	cellular component organization; cellular protein modification process;	transferase activity;
SiWD171		transferase activity;
SiWD172	cell cycle; cell differentiation; cell growth; reproduction; post-embryonic development; embryo development; anatomical structure morphogenesis; cellular component organization; biosynthetic process; cellular protein modification process; carbohydrate metabolic process;	protein binding; nucleotide binding;	intracellular;
SiWD173	cellular component organization; cellular protein modification process;	transferase activity;
SiWD174	cell cycle; cell differentiation; cell growth; reproduction; post-embryonic development; embryo development; anatomical structure morphogenesis; cellular component organization; biosynthetic process; cellular protein modification process; carbohydrate metabolic process;	protein binding; nucleotide binding;	intracellular;
SiWD175	biological_process; response to endogenous stimulus; signal transduction; reproduction; post-embryonic development; embryo development; biosynthetic process; cellular protein modification process; carbohydrate metabolic process;	nucleotide binding;
SiWD179			membrane; endoplasmic reticulum; plasma membrane; mitochondrion;
SiWD180	flower development; cellular component organization; cellular protein modification process;	protein binding; nucleotide binding;	cytosol; intracellular; plasma membrane;
SiWD181	embryo development; flower development;
SiWD182	protein metabolic process; catabolic process; cellular process; cellular component organization; response to stress; response to biotic stimulus; transport;	nucleotide binding;	cytoplasm;
SiWD183			plastid;
SiWD184	response to extracellular stimulus; cell communication; response to stress; transport; cellular process;		plasma membrane; endoplasmic reticulum; mitochondrion;
SiWD185	transport; cellular process; metabolic process;	catalytic activity; nucleotide binding;	plasma membrane; membrane; intracellular;
SiWD186	nucleobase-containing compound metabolic process;
SiWD187	multicellular organismal development;	nucleotide binding; transferase activity;	plasma membrane;
SiWD188	response to endogenous stimulus; signal transduction; cell growth; anatomical structure morphogenesis; cellular component organization; cell differentiation; multicellular organismal development; cellular process;		plastid;
SiWD189		transferase activity;
SiWD190		nucleotide binding;	mitochondrion; intracellular;
SiWD191	multicellular organismal development; growth; anatomical structure morphogenesis; post-embryonic development; embryo development;	catalytic activity;	nucleus;
SiWD192	reproduction; post-embryonic development; signal transduction;	protein binding; kinase activity; nucleotide binding;	nucleoplasm; plasma membrane;
SiWD193	transport; cellular process;	kinase activity; structural molecule activity;	plasma membrane; mitochondrion; membrane; Golgi apparatus;
SiWD194	cellular process;		mitochondrion;
SiWD195	post-embryonic development; response to endogenous stimulus; signal transduction; reproduction; anatomical structure morphogenesis; multicellular organismal development; response to stress; response to biotic stimulus; cellular component organization; cellular protein modification process;	signal transducer activity; transferase activity;	intracellular; plasma membrane; endoplasmic reticulum;
SiWD196		kinase activity;
SiWD197	multicellular organismal development; pollen-pistil interaction; reproduction; post-embryonic development; embryo development;		nucleolus;
SiWD198	anatomical structure morphogenesis; cell differentiation; multicellular organismal development; cell cycle; cellular component organization; cellular process; flower development; regulation of gene expression, epigenetic; nucleobase-containing compound metabolic process; reproduction; post-embryonic development; cellular protein modification process; embryo development;	transferase activity;	nucleus; plastid;
SiWD200		nucleotide binding;	plasma membrane; cytosol; mitochondrion;
SiWD202	multicellular organismal development; embryo development; biological_process; response to stress; response to abiotic stimulus; response to endogenous stimulus; signal transduction; reproduction; post-embryonic development; response to biotic stimulus; cellular process; cell cycle; nucleobase-containing compound metabolic process; cellular protein modification process; cell differentiation; prote…	protein binding; nucleotide binding;	intracellular; nucleus;
SiWD203	response to stress; response to biotic stimulus; biological_process; cellular protein modification process;	catalytic activity;	nucleolus; cell wall; plastid; intracellular;
SiWD205	reproduction; post-embryonic development; response to abiotic stimulus; transport; cellular component organization; cellular process; biosynthetic process; cellular protein modification process;	nucleotide binding;	intracellular;
SiWD206		transferase activity;
SiWD207			intracellular;
SiWD208			mitochondrion;
SiWD209	cellular component organization; cell cycle;		cytoplasm; intracellular;
SiWD210	reproduction; post-embryonic development; response to abiotic stimulus;		plasma membrane; intracellular;
SiWD212	cell cycle; DNA metabolic process; response to stress; response to abiotic stimulus; cell-cell signaling; cellular component organization; cellular process; reproduction; post-embryonic development; embryo development; cellular protein modification process; cell differentiation; multicellular organismal development; biological_process; signal transduction; anatomical structure morphogenesis; nucl…	transferase activity; nucleotide binding; nucleic acid binding;	nucleoplasm; intracellular; nucleus;
SiWD214	nucleobase-containing compound metabolic process;
SiWD215	signal transduction; response to stress; response to biotic stimulus;	protein binding; nucleotide binding;	intracellular;
SiWD216			plastid;
SiWD217	response to endogenous stimulus; signal transduction; reproduction; anatomical structure morphogenesis; post-embryonic development; embryo development; multicellular organismal development;	protein binding;	cytosol; nucleus;
SiWD219	carbohydrate metabolic process; cellular process; cell cycle; catabolic process; nucleobase-containing compound metabolic process; cellular component organization; biosynthetic process; regulation of gene expression, epigenetic; response to abiotic stimulus; tropism;	nucleotide binding;	plasma membrane; intracellular;
SiWD220	nucleobase-containing compound metabolic process; transport; cellular process;	transferase activity; nucleotide binding;	nucleolus; plasma membrane;
SiWD221			plastid;
SiWD222	biosynthetic process; DNA metabolic process; cell cycle; cell growth; anatomical structure morphogenesis; cellular component organization; cell differentiation; multicellular organismal development;		plastid; nucleus;
